# Supplementary material for: Cancer cell proliferation is inhibited by specific modulation frequencies
Source: Br J Cancer. 2011 Dec 1;106(2):307–13. doi: 10.1038/bjc.2011.523 (PMC3261663; doi:10.1038/bjc.2011.523)
Supplement: Supplementary Table 1 [file bjc2011523x4.xls]

## Sheet: Sheet1
Supplementary Table 1
HCC-specific modulation frequencies
Number	Frequency
1	410.231 Hz
2	423.321 Hz
3	427.062 Hz
4	470.181 Hz
5	560.32 Hz
6	642.932 Hz
7	655.435 Hz
8	657.394 Hz
9	668.209 Hz
10	677.972 Hz
11	728.232 Hz
12	806.021 Hz
13	811.924 Hz
14	842.311 Hz
15	843.22 Hz
16	891.901 Hz
17	1250.504 Hz
18	1755.402 Hz
19	1873.477 Hz
20	1924.702 Hz
21	1975.196 Hz
22	2017.962 Hz
23	2053.396 Hz
24	2083.419 Hz
25	2190.731 Hz
26	2221.323 Hz
27	2324.393 Hz
28	2353.478 Hz
29	2362.309 Hz
30	2419.309 Hz
31	2425.222 Hz
32	2430.219 Hz
33	2431.094 Hz
34	2471.328 Hz
35	2478.331 Hz
36	2480.191 Hz
37	2522.328 Hz
38	2743.995 Hz
39	2744.211 Hz
40	2831.951 Hz
41	2843.283 Hz
42	2859.891 Hz
43	2873.542 Hz
44	2886.232 Hz
45	3042.012 Hz
46	3078.983 Hz
47	3086.443 Hz
48	3127.232 Hz
49	3160.942 Hz
50	3161.331 Hz
51	3206.315 Hz
52	3255.219 Hz
53	3267.433 Hz
54	3269.321 Hz
55	3281.432 Hz
56	3457.291 Hz
57	3505.229 Hz
58	3516.296 Hz
59	3530.188 Hz
60	3531.296 Hz
61	3546.323 Hz
62	3572.106 Hz
63	3576.189 Hz
64	3669.513 Hz
65	3923.221 Hz
66	3927.331 Hz
67	4013.932 Hz
68	4071.121 Hz
69	4079.951 Hz
70	4123.953 Hz
71	4161.889 Hz
72	4222.821 Hz
73	4238.402 Hz
74	4256.321 Hz
75	4289.296 Hz
76	4312.947 Hz
77	4375.962 Hz
78	4426.387 Hz
79	4435.219 Hz
80	4471.188 Hz
81	4483.889 Hz
82	4486.384 Hz
83	4556.322 Hz
84	4629.941 Hz
85	4732.211 Hz
86	4876.218 Hz
87	5086.281 Hz
88	5124.084 Hz
89	5133.121 Hz
90	5247.142 Hz
91	5270.834 Hz
92	5340.497 Hz
93	5520.218 Hz
94	5570.234 Hz
95	5882.292 Hz
96	5926.512 Hz
97	6037.311 Hz
98	6180.334 Hz
99	6329.195 Hz
100	6350.333 Hz
101	6361.321 Hz
102	6364.928 Hz
103	6383.321 Hz
104	6461.175 Hz
105	6733.331 Hz
106	6758.232 Hz
107	6779.482 Hz
108	6856.222 Hz
109	6877.183 Hz
110	6915.886 Hz
111	6980.525 Hz
112	7019.235 Hz
113	7043.209 Hz
114	7130.323 Hz
115	7144.142 Hz
116	7210.223 Hz
117	7291.21 Hz
118	7482.245 Hz
119	7510.92 Hz
120	7529.233 Hz
121	7549.212 Hz
122	7650.028 Hz
123	7680.518 Hz
124	7692.522 Hz
125	7829.231 Hz
126	7862.209 Hz
127	7932.482 Hz
128	7935.423 Hz
129	7947.392 Hz
130	7979.308 Hz
131	8028.339 Hz
132	8055.942 Hz
133	8072.134 Hz
134	8141.174 Hz
135	8336.383 Hz
136	8394.793 Hz
137	8432.181 Hz
138	8452.119 Hz
139	8460.944 Hz
140	8475.221 Hz
141	8492.193 Hz
142	8542.311 Hz
143	8818.104 Hz
144	8852.329 Hz
145	8853.444 Hz
146	8858.179 Hz
147	8939.212 Hz
148	9332.397 Hz
149	9381.221 Hz
150	9719.314 Hz
151	9740.219 Hz
152	9768.331 Hz
153	9797.294 Hz
154	9819.511 Hz
155	10317.499 Hz
156	10438.495 Hz
157	10443.311 Hz
158	10456.383 Hz
159	10579.425 Hz
160	10863.209 Hz
161	10866.382 Hz
162	11067.418 Hz
163	11149.935 Hz
164	11163.895 Hz
165	11802.821 Hz
166	11953.424 Hz
167	12223.329 Hz
168	12260.933 Hz
169	12265.295 Hz
170	12267.233 Hz
171	12623.191 Hz
172	12633.372 Hz
173	12685.231 Hz
174	12721.423 Hz
175	12785.342 Hz
176	13433.323 Hz
177	14085.222 Hz
178	14333.209 Hz
179	14537.331 Hz
180	14542.432 Hz
181	14655.03 Hz
182	14828.234 Hz
183	15149.213 Hz
184	15237.489 Hz
185	15717.221 Hz
186	16110.932 Hz
187	16144.343 Hz
188	18265.238 Hz
189	18283.323 Hz
190	18863.292 Hz
191	18930.995 Hz
192	19970.311 Hz
193	20330.294 Hz
194	20365.284 Hz
195
