# Supplementary material for: Cancer cell proliferation is inhibited by specific modulation frequencies
Source: Br J Cancer. 2011 Dec 1;106(2):307–13. doi: 10.1038/bjc.2011.523 (PMC3261663; doi:10.1038/bjc.2011.523)
Supplement: Supplementary Table 2 [file bjc2011523x5.xls]

## Sheet: Sheet1
Supplementary Table 2
Randomly-chosen modulation frequencies
Number	Frequency
1	504.288 Hz		Each modulation frequency is at least 0.4 Hz higher or lower than
2	601.388 Hz		any HCC-specific (Suppl. Table 1) or breast cancer-specific (Suppl.
3	758.079 Hz		Table 3) modulation frequencies.
4	801.055 Hz
5	1579.861 Hz
6	1686.129 Hz
7	1732.231 Hz
8	1777.676 Hz
9	1816.165 Hz
10	1999.19 Hz
11	2060.824 Hz
12	2117.172 Hz
13	2118.13 Hz
14	2126.078 Hz
15	2172.715 Hz
16	2177.378 Hz
17	2182.699 Hz
18	2230.497 Hz
19	2270.095 Hz
20	2291.76 Hz
21	2409.804 Hz
22	2443.455 Hz
23	2573.901 Hz
24	2586.187 Hz
25	2588.825 Hz
26	2661.239 Hz
27	2667.744 Hz
28	2673.24 Hz
29	2674.203 Hz
30	2718.46 Hz
31	2726.164 Hz
32	2771.084 Hz
33	2774.56 Hz
34	2777.798 Hz
35	2814.508 Hz
36	2940.689 Hz
37	2942.388 Hz
38	3018.394 Hz
39	3018.632 Hz
40	3145.88 Hz
41	3154.706 Hz
42	3174.855 Hz
43	3177.169 Hz
44	3178.166 Hz
45	3191.69 Hz
46	3214.895 Hz
47	3218.57 Hz
48	3302.561 Hz
49	3346.213 Hz
50	3386.881 Hz
51	3395.087 Hz
52	3439.955 Hz
53	3477.036 Hz
54	3477.464 Hz
55	3526.946 Hz
56	3534.597 Hz
57	3612.538 Hz
58	3671.955 Hz
59	3800.538 Hz
60	3803.02 Hz
61	3814.561 Hz
62	3881.652 Hz
63	3883.206 Hz
64	3884.425 Hz
65	3900.955 Hz
66	4024.069 Hz
67	4035.5 Hz
68	4036.464 Hz
69	4037.745 Hz
70	4166.946 Hz
71	4577.652 Hz
72	4611.675 Hz
73	4619.808 Hz
74	4645.103 Hz
75	4662.242 Hz
76	4681.953 Hz
77	4718.225 Hz
78	4722.427 Hz
79	4743.75 Hz
80	4744.241 Hz
81	4806.447 Hz
82	4918.306 Hz
83	4932.277 Hz
84	4935.022 Hz
85	5013.21 Hz
86	5092.935 Hz
87	5205.432 Hz
88	5294.062 Hz
89	5333.86 Hz
90	5562.3 Hz
91	5594.909 Hz
92	5636.492 Hz
93	5646.433 Hz
94	5696.275 Hz
95	5725.188 Hz
96	5728.435 Hz
97	5771.856 Hz
98	5797.917 Hz
99	5874.546 Hz
100	6059.997 Hz
101	6072.239 Hz
102	6101.533 Hz
103	6127.257 Hz
104	6170.599 Hz
105	6189.464 Hz
106	6317.311 Hz
107	6338.888 Hz
108	6417.29 Hz
109	6429.727 Hz
110	6470.521 Hz
111	6489.2 Hz
112	6519.163 Hz
113	6562.089 Hz
114	6641.042 Hz
115	6794.29 Hz
116	6798.367 Hz
117	6885.025 Hz
118	6923.269 Hz
119	6962.114 Hz
120	6997.453 Hz
121	7001.42 Hz
122	7075.988 Hz
123	7107.292 Hz
124	7181.377 Hz
125	7250.347 Hz
126	7264.92 Hz
127	7327.056 Hz
128	7406.664 Hz
129	7434.055 Hz
130	7457.43 Hz
131	7502.744 Hz
132	7588.962 Hz
133	7606.907 Hz
134	7614.849 Hz
135	7642.973 Hz
136	7721.158 Hz
137	7747.529 Hz
138	7972.361 Hz
139	8045.29 Hz
140	8262.012 Hz
141	8282.156 Hz
142	8304.133 Hz
143	8399.157 Hz
144	8415.03 Hz
145	8443.098 Hz
146	8612.154 Hz
147	8648.429 Hz
148	8728.965 Hz
149	8742.131 Hz
150	8791.497 Hz
151	8817.564 Hz
152	8831.172 Hz
153	8837.559 Hz
154	8879.347 Hz
155	8955.291 Hz
156	9170.021 Hz
157	9234.272 Hz
158	9285.749 Hz
159	9297.33 Hz
160	9307.038 Hz
161	9322.743 Hz
162	9341.412 Hz
163	9410.744 Hz
164	9521.482 Hz
165	9699.914 Hz
166	9776.888 Hz
167	9779.743 Hz
168	9833.133 Hz
169	9960.676 Hz
170	10034.941 Hz
171	10047.505 Hz
172	10265.636 Hz
173	10622.538 Hz
174	10714.24 Hz
175	10745.164 Hz
176	10758.081 Hz
177	10777.023 Hz
178	10801.462 Hz
179	11000.996 Hz
180	11038.765 Hz
181	11040.509 Hz
182	11349.248 Hz
183	11360.871 Hz
184	11416.707 Hz
185	11449.28 Hz
186	11487.642 Hz
187	11502.021 Hz
188	11506.807 Hz
189	11637.367 Hz
190	11953.02 Hz
191	12089.99 Hz
192	12174.159 Hz
193	12280.284 Hz
194	12676.699 Hz
195	12899.888 Hz
196	12983.103 Hz
197	13083.597 Hz
198	13088.188 Hz
199	13148.766 Hz
200	13189.52 Hz
201	13345.41 Hz
202	13445.661 Hz
203	13491.824 Hz
204	13493.956 Hz
205	13634.291 Hz
206	13713.74 Hz
207	13885.51 Hz
208	13953.754 Hz
209	14063.876 Hz
210	14145.498 Hz
211	14499.838 Hz
212	14529.908 Hz
213	14776.655 Hz
214	15493.744 Hz
215	15766.529 Hz
216	15991.064 Hz
217	15996.675 Hz
218	16120.533 Hz
219	16311.057 Hz
220	16438.714 Hz
221	16454.99 Hz
222	16664.134 Hz
223	16761.237 Hz
224	16976.962 Hz
225	17037.895 Hz
226	17288.9437 Hz
227	17722.025 Hz
228	17758.777 Hz
229	18297.264 Hz
230	18328.755 Hz
231	20091.761 Hz
232	20111.655 Hz
233	20749.621 Hz
234	20824.094 Hz
235	21967.342 Hz
236	22363.323 Hz
237	22401.812 Hz
238
