# Supplementary material for: Cancer cell proliferation is inhibited by specific modulation frequencies
Source: Br J Cancer. 2011 Dec 1;106(2):307–13. doi: 10.1038/bjc.2011.523 (PMC3261663; doi:10.1038/bjc.2011.523)
Supplement: Supplementary Table 3 [file bjc2011523x6.xls]

## Sheet: Sheet1
Supplementary Table 3
Breast tumor-specific modulation frequencies
Number	Frequency
1	181.821 Hz
2	414.817 Hz
3	430.439 Hz
4	628.431 Hz
5	655.435 Hz
6	677.972 Hz
7	721.313 Hz
8	752.933 Hz
9	813.205 Hz
10	818.342 Hz
11	825.145 Hz
12	839.521 Hz
13	841.211 Hz
14	843.312 Hz
15	891.901 Hz
16	929.095 Hz
17	929.131 Hz
18	958.929 Hz
19	1021.311 Hz
20	1156.79 Hz
21	1372.207 Hz
22	1372.934 Hz
23	1588.721 Hz
24	1624.802 Hz
25	1670.699 Hz
26	1821.729 Hz
27	1836.219 Hz
28	2193.937 Hz
29	2221.323 Hz
30	2278.312 Hz
31	2332.949 Hz
32	2357.832 Hz
33	2417.323 Hz
34	2423.292 Hz
35	2450.332 Hz
36	2551.313 Hz
37	2556.221 Hz
38	2598.853 Hz
39	2621.322 Hz
40	2740.191 Hz
41	2823.428 Hz
42	2831.386 Hz
43	2851.347 Hz
44	2919.273 Hz
45	3074.333 Hz
46	3115.188 Hz
47	3249.529 Hz
48	3405.182 Hz
49	3432.274 Hz
50	3434.693 Hz
51	3594.231 Hz
52	3647.619 Hz
53	3657.931 Hz
54	3742.957 Hz
55	3753.382 Hz
56	3830.732 Hz
57	3855.823 Hz
58	3916.321 Hz
59	3935.218 Hz
60	3975.383 Hz
61	3993.437 Hz
62	4153.192 Hz
63	4241.321 Hz
64	4243.393 Hz
65	4253.432 Hz
66	4318.222 Hz
67	4375.962 Hz
68	4393.419 Hz
69	4394.134 Hz
70	4417.243 Hz
71	4481.463 Hz
72	4495.138 Hz
73	4549.808 Hz
74	4558.306 Hz
75	4779.451 Hz
76	4838.674 Hz
77	4871.513 Hz
78	4895.296 Hz
79	4962.213 Hz
80	4969.224 Hz
81	4979.321 Hz
82	5027.231 Hz
83	5059.792 Hz
84	5118.094 Hz
85	5176.287 Hz
86	5365.222 Hz
87	5376.392 Hz
88	5426.323 Hz
89	5431.542 Hz
90	5536.242 Hz
91	5739.422 Hz
92	5745.218 Hz
93	5821.975 Hz
94	6037.432 Hz
95	6044.333 Hz
96	6086.256 Hz
97	6208.932 Hz
98	6212.808 Hz
99	6231.031 Hz
100	6280.321 Hz
101	6329.391 Hz
102	6476.896 Hz
103	6477.098 Hz
104	6497.319 Hz
105	6504.983 Hz
106	6651.276 Hz
107	6657.913 Hz
108	6757.901 Hz
109	6758.321 Hz
110	6855.286 Hz
111	6858.121 Hz
112	6898.489 Hz
113	6915.886 Hz
114	7092.219 Hz
115	7120.218 Hz
116	7127.311 Hz
117	7156.489 Hz
118	7208.821 Hz
119	7224.197 Hz
120	7282.169 Hz
121	7285.693 Hz
122	7376.329 Hz
123	7488.742 Hz
124	7577.421 Hz
125	7621.085 Hz
126	7627.207 Hz
127	7650.939 Hz
128	7668.231 Hz
129	7691.212 Hz
130	7842.184 Hz
131	7849.231 Hz
132	7915.423 Hz
133	7932.482 Hz
134	7949.196 Hz
135	7967.311 Hz
136	8021.229 Hz
137	8070.181 Hz
138	8114.032 Hz
139	8149.922 Hz
140	8194.19 Hz
141	8245.801 Hz
142	8328.322 Hz
143	8330.534 Hz
144	8355.987 Hz
145	8408.121 Hz
146	8431.184 Hz
147	8452.119 Hz
148	8548.324 Hz
149	8749.383 Hz
150	8784.424 Hz
151	8894.222 Hz
152	8923.1 Hz
153	8923.361 Hz
154	8935.752 Hz
155	8936.1 Hz
156	9060.323 Hz
157	9072.409 Hz
158	9131.419 Hz
159	9199.232 Hz
160	9245.927 Hz
161	9270.322 Hz
162	9279.193 Hz
163	9393.946 Hz
164	10227.242 Hz
165	10340.509 Hz
166	10363.313 Hz
167	10456.383 Hz
168	10468.231 Hz
169	10470.456 Hz
170	10472.291 Hz
171	10689.339 Hz
172	11525.121 Hz
173	11541.915 Hz
174	11812.419 Hz
175	11840.323 Hz
176	12267.281 Hz
177	12294.283 Hz
178	12629.222 Hz
179	12648.221 Hz
180	13315.335 Hz
181	13735.241 Hz
182	13853.232 Hz
183	13915.231 Hz
184	13990.123 Hz
185	14519.232 Hz
186	14543.128 Hz
187	15651.323 Hz
188	17352.085 Hz
189	17970.122 Hz
190	18524.419 Hz
191	18619.331 Hz
192	18662.112 Hz
193	19385.893 Hz
194	19406.211 Hz
195
